# Supplementary material for: A Systematic Review of Techniques for Artifact Detection and Artifact Category Identification in Electroencephalography from Wearable Devices
Source: Sensors (Basel). 2025 Sep 16;25(18):5770. doi: 10.3390/s25185770 (PMC12473706; doi:10.3390/s25185770)
Supplement: Supplementary file 1 [file sensors-25-05770-s001.zip]

Archive with 1 entries (1 files):
- sensors-3829929-supplementary.pdf
